# Supplementary material for: Hypoglycemic, Antiglycation, and Cytoprotective Properties of a Phenol-Rich Extract From Waste Peel of Punica granatum L. var. Dente di Cavallo DC2
Source: Molecules. 2019 Aug 27;24(17):3103. doi: 10.3390/molecules24173103 (PMC6749322; doi:10.3390/molecules24173103)
Supplement: Supplementary file 1 [file molecules-24-03103-s001.zip]

Archive with 1 entries (1 files):
- molecules-575054-SI.pdf
